# Supplementary material for: Lower Intakes of Key Nutrients Are Associated with More School and Workplace Absenteeism in US Children and Adults: A Cross-Sectional Study of NHANES 2003–2008
Source: Nutrients. 2023 Oct 13;15(20):4356. doi: 10.3390/nu15204356 (PMC10609412; doi:10.3390/nu15204356)
Supplement: Supplementary file 1 [file nutrients-15-04356-s001.zip]

Archive with 6 entries (6 files):
- Table S1_Nutrient Intake_Children.xlsx
- Table S2_Nutrient Intake_Adults.xlsx
- Table S3_Biomarker Cutpoints Distribution.xlsx
- Table S4_Biomarker Tertitles Distribution.xlsx
- Table S5_Absenteeism and Biomarkers_Children.xlsx
- Table S6_Absenteeism and Biomarkers_Adults.xlsx
