# Supplementary material for: Lower Intakes of Key Nutrients Are Associated with More School and Workplace Absenteeism in US Children and Adults: A Cross-Sectional Study of NHANES 2003–2008
Source: Nutrients. 2023 Oct 13;15(20):4356. doi: 10.3390/nu15204356 (PMC10609412; doi:10.3390/nu15204356)
Supplement: Supplementary file 1 [file nutrients-15-04356-s001.zip › Table S1_Nutrient Intake_Children.xlsx]

## Sheet: Sheet1
Supplementary Table 1: Usual Nutrient Intake from Food Alone and Food + Supplements Among Individuals 6 to 18 Yearsa
	n=7429
	Food Alone			Food + Supplements
Nutrient	Mean	SE		Mean	SE
Protein (gm)	74.6	0.7		74.7	0.7
Carbohydrate (gm)	285	2		286	2
Vitamin E as alpha-tocopherol (mg)	6.3	0.1		10.1	0.6
Vitamin A, RAE (μg)	593	10		787	23
Thiamin (Vitamin B1) (mg)	1.65	0.02		2.11	0.07
Riboflavin (Vitamin B2) (mg)	2.22	0.03		2.65	0.06
Niacin (mg)	22.8	0.3		25.6	0.4
Vitamin B6 (mg)	1.8	0.03		2.34	0.08
Folate, DFE (μg)	563	7		668	12
Vitamin B12 (μg)	5.35	0.09		6.84	0.17
Vitamin D (D2 + D3) (μg)	5.1	0.1		6.5	0.2
Vitamin C (mg)	81.1	1.9		106.8	2.7
Calcium (mg)	1024	12		1051	14
Iron (mg)	15.5	0.2		17.3	0.2
Magnesium (mg)	238	2		244	3
Phosphorus (mg)	1298	12		1306	12
Zinc (mg)	11.5	0.1		13	0.2
Copper (mg)	1.1	0.01		1.3	0.02
Selenium (μg)	99	1		101	1
Vitamin K (μg)	57.9	1.4		59.6	1.5
Total choline (mg)	259	4		260	4
Potassium (mg)	2266	28		2269	28
Sodium (mg)	3314	37		3315	37
Dietary fiber (gm)	13.4	0.2		13.4	0.2
PFA 18:3 (Octadecatrienoic) (gm)	1.28	0.02		1.28	0.02
Alpha-carotene (μg)	320	32		320	32
Beta-carotene (μg)	1150	56		1226	57
Beta-cryptoxanthin (μg)	181	12		181	12
Lycopene (μg)	8173	304		8178	304
Lutein + zeaxanthin (μg)	743	26		748	26
Total Fat (gm)	80.1	0.7		80.2	0.7
Total saturated fatty acids (gm)	28.1	0.2		28.1	0.2
Total monounsaturated fatty acids (gm)	29.5	0.3		29.5	0.3
Total polyunsaturated fatty acids (gm)	15.9	0.2		15.9	0.2
PUFA 20:5 (Eicosapentaenoic) (gm)	0.01	0.001		0.01	0.001
PUFA 22:6 (Docosahexaenoic) (gm)	0.05	0.003		0.05	0.003
DFE, dietary folate equivalents; gm, gram; mg, milligram; NCI, National Cancer Institute; PUFA, polyunsaturated fatty acid; RAE, retinol activity equivalent; SE, standard error; μg, microgram.
aDietary intake not available for survey 2003-2004 for total choline and 2003-2006 for vitamin D; usual intake based on survey 2005-2008 (n = 4799) and 2007-2008 (n = 2064) for total choline and vitamin D, respectively. Usual intake was derived using the NCI method and the SAS® macros developed by NCI for modeling of a single dietary component, and adjusting for day of recall, recall day of week …
