# Supplementary material for: Lower Intakes of Key Nutrients Are Associated with More School and Workplace Absenteeism in US Children and Adults: A Cross-Sectional Study of NHANES 2003–2008
Source: Nutrients. 2023 Oct 13;15(20):4356. doi: 10.3390/nu15204356 (PMC10609412; doi:10.3390/nu15204356)
Supplement: Supplementary file 1 [file nutrients-15-04356-s001.zip › Table S2_Nutrient Intake_Adults.xlsx]

## Sheet: Sheet1
Supplementary Table 2: Usual Nutrient Intake from Food Alone and Food + Supplements Among Individuals 19 to 64 Yearsa
	n=8252
		Food alone			Food + Supplements
Nutrient		Mean	SE		Mean	SE
Protein (gm)		89.3	0.9		89.4	0.9
Carbohydrate (gm)		281	2		281	2
Vitamin E as alpha-tocopherol (mg)		7.8	0.1		32.2	1.9
Vitamin A, RAE (μg)		610	10		1165	182
Thiamin (Vitamin B1) (mg)		1.75	0.02		5.19	0.25
Riboflavin (Vitamin B2) (mg)		2.34	0.02		5.35	0.23
Niacin (mg)		27	0.3		37.3	1.2
Vitamin B6 (mg)		2.06	0.02		6.04	0.3
Folate, DFE (μg)		565	7		788	13
Vitamin B12 (μg)		5.5	0.09		27.81	2.48
Vitamin D (D2 + D3) (μg)		4.5	0.1		8.4	0.3
Vitamin C (mg)		86.2	2.2		185.6	8.9
Calcium (mg)		972	12		1121	15
Iron (mg)		16.4	0.2		19.8	0.3
Magnesium (mg)		308	3		342	4
Phosphorus (mg)		1425	13		1441	13
Zinc (mg)		12.9	0.2		17.6	0.3
Copper (mg)		1.4	0.02		1.9	0.03
Selenium (μg)		118	1		132	1
Vitamin K (μg)		100.4	2.8		106.6	2.8
Total choline (mg)		346	4		348	4
Potassium (mg)		2798	25		2815	25
Sodium (mg)		3753	32		3756	32
Dietary fiber (gm)		16.3	0.2		16.3	0.2
PFA 18:3 (Octadecatrienoic) (gm)		1.61	0.02		1.62	0.02
Alpha-carotene (μg)		747	40		747	40
Beta-carotene (μg)		1924	66		2199	71
Beta-cryptoxanthin (μg)		183	10		183	10
Lycopene (μg)		9390	302		9466	301
Lutein + zeaxanthin (μg)		1322	40		1396	41
Total Fat (gm)		89.2	1		89.3	1
Total saturated fatty acids (gm)		29.6	0.3		29.6	0.3
Total monounsaturated fatty acids (gm)		33.2	0.4		33.2	0.4
Total polyunsaturated fatty acids (gm)		18.8	0.3		18.8	0.3
PUFA 20:5 (Eicosapentaenoic) (gm)		0.04	0.002		0.05	0.003
PUFA 22:6 (Docosahexaenoic) (gm)		0.1	0.005		0.1	0.005
DFE, dietary folate equivalents; gm, gram; mg, milligram; NCI, National Cancer Institute; PUFA, polyunsaturated fatty acid; RAE, retinol activity equivalent; SE, standard error; μg, microgram.
a Dietary intake not available for survey 2003-2004 for total choline and 2003-2006 for vitamin D; usual intake based on survey 2005-2008 (n=2522) and 2007-2008 (n=3108) for total choline and vitamin D, respectively. Usual intake was derived using the NCI method and the SAS® macros developed by NCI for modeling of a single dietary component, and adjusting for day of recall, recall day of week (we…
