# Supplementary material for: Lower Intakes of Key Nutrients Are Associated with More School and Workplace Absenteeism in US Children and Adults: A Cross-Sectional Study of NHANES 2003–2008
Source: Nutrients. 2023 Oct 13;15(20):4356. doi: 10.3390/nu15204356 (PMC10609412; doi:10.3390/nu15204356)
Supplement: Supplementary file 1 [file nutrients-15-04356-s001.zip › Table S3_Biomarker Cutpoints Distribution.xlsx]

## Sheet: Sheet1
Supplementary Table 3: Distribution of the Study Population Based on Clinically Relevant Biomarker Cutpoint Levels
	Age Group
	Age 6 to 18 years				Age 19 to 64 years
Biomarker and clinically relevant cutpoints	Na	%	SE		Na	%	SE
Vitamin A (µmol/L)b	4644				4853
< 0.35	3	0.05i	0.04		2	0.03i	0.02
0.35- < 0.70	29	0.4i	0.1		9	0.1i	0.05
≥ 0.70	4612	99.5	0.1		4842	99.8	0.06
Vitamin C (µmol/L)b	4700				4851
< 11.4	55	2i	0.39		302	7.6	0.97
11.4-23	173	4.9	0.43		451	9.7	0.48
> 23	4472	93	0.62		4098	82.8	1.29
Vitamin D (25OHD2+25OHD3) (nmol/L)	6357				7416
< 50	2182	19.9	1.33		2952	28.9	1.64
50-74	2947	48.6	1.51		2870	41.6	1.05
75-250	1228	31.5	1.93		1594	29.5	1.38
Vitamin E (µmol/L)b	4644				4853
< 14	667	11.9	0.73		135	2.2	0.33
≥ 14	3977	88.1	0.73		4718	97.8	0.33
Serum total folate (nmol/L)	6559				7828
< 7	2	0.04i	0.03		26	0.4i	0.09
7-9	31	0.3i	0.07		128	1.4	0.17
≥ 10	6526	99.7	0.07		7674	98.2	0.2
RBC folate (nmol/L)	6605				7836
< 305	152	1.2	0.19		225	2.3	0.26
305 - <340	171	1.6	0.25		183	1.9	0.22
≥ 340	6282	97.2	0.33		7428	95.9	0.38
Vitamin B12 (pmol/L)b	4759				4850
< 148	14	0.1i	0.04		86	1.9	0.28
≥ 148	4745	99.9	0.04		4764	98.1	0.28
Methylmalonic acid (nmol/L)c	2301				2241
≤ 271	2259	97.7	0.58		2152	95.5	0.69
> 271	42	2.3i	0.58		89	4.5	0.69
Joint vitamin B12 (pmol/L) & MMA (nmol/L)c	2288				2231
Deficient (B12 < 148 & MMA > 271)	1	0.01i	0.01		12	0.7i	0.25
Potentially Deficient (B12 < 148 & MMA ≤ 271 or B12 ≥ 148 & MMA > 271)	47	2.4i	0.57		90	4.2	0.63
Adequate/normal (B12 ≥ 148 & MMA ≤ 271)	2240	97.6	0.57		2129	95.1	0.72
Iodine (µg/L)d	3641				4623
< 20	31	1.1i	0.27		63	1.9i	0.36
20-49	210	5.3	0.53		422	10.4	0.82
50-99	536	12.6	0.54		946	20.5	0.98
100-199	1154	30.4	1.41		1606	32.9	0.95
200-299	678	18.3	0.78		776	16.9	0.84
≥ 300	1032	32.3	1.41		810	17.4	0.79
Serum transferrin receptor (mg/L)e	1927				2523
≤ 5.33	1765	93.1	0.79		2244	91.2	0.84
> 5.33	162	6.9	0.79		279	8.8	0.84
Transferrin saturation (%)f	1539				1999
< 16	543	33.3	2.23		576	27.3	1.6
16-60	994	66.2	2.28		1411	72.1	1.65
> 60	2	0.5	0.4		12	0.6	0.23
Ferritin (SF) (µg/L)e	1944				2545
<15	320	16.5	1.5		388	13.8	0.79
15 - 150	1612	82.8	1.42		2005	80.3	0.85
> 150	12	0.8i	0.43		152	5.9	0.68
Total body iron (mg/kg)e,g	1925				2517
≤ 0	201	10.1	1.08		290	10.3	0.66
> 0	1724	89.9	1.08		2227	89.8	0.66
Pyridoxal 5'-phosphate (nmol/L)h	4177				5508
< 20	112	1.9	0.31		526	8.4	0.7
≥ 20	4065	98.1	0.31		4982	91.6	0.7
kg, kilogram; L, liter; mg, milligram; MMA, methylmalonic acid; nmol, nanomole; PLP, pyridoxal 5’-phosphate; pmol, picomole; SE, standard error; SF, serum ferritin; sTfR, serum transferrin receptor; TBI, total body iron; µmol, micromole; y, year(s).
a Unweighted sample size.
b Data only available between 2003-2006.
c Data only available between 2003-2004.
d Between 2003-2006, only performed on 1/3 subsample of total participants invited to mobile examination center examination.
e Data only available for females 12 to 49 y.
f Data only available for females 12 to 59 y between 2003-2006.
g TBI = -(log10(((sTfR*1.5+0.35)*1000)/SF)- 2.8229)/0.1207.
h Data from 2005-2008. Methods used to measure PLP in 2003-04 are not directly comparable. Cautioned by National Center for Health Statistics not to combine 2003-04 with 2005-08 data.
i Indicates an estimate that may be less statistically reliable than estimates not flagged due to small sample size and/or large relative standard error.
