# Supplementary material for: Lower Intakes of Key Nutrients Are Associated with More School and Workplace Absenteeism in US Children and Adults: A Cross-Sectional Study of NHANES 2003–2008
Source: Nutrients. 2023 Oct 13;15(20):4356. doi: 10.3390/nu15204356 (PMC10609412; doi:10.3390/nu15204356)
Supplement: Supplementary file 1 [file nutrients-15-04356-s001.zip › Table S4_Biomarker Tertitles Distribution.xlsx]

## Sheet: Sheet1
Supplementary Table 4: Distribution of the Study Population Based on Biomarker Tertiles
	Age Group
	Age 6 to 18 years			Age 19 to 64 years
Biomarker and tertiles	N	Range		N	Range
Vitamin A (µmol/L)a	4644			4853
Tertile 1	1656	< 1.27		1871	< 1.76
Tertile 2	1590	1.27-1.58		1622	1.76-2.23
Tertile 3	1398	≥ 1.58		1360	≥ 2.23
Vitamin C (µmol/L)a	4700			4851
Tertile 1	1451	< 53.4		1560	< 40.3
Tertile 2	1793	53.4-76.1		1737	40.3-63
Tertile 3	1456	≥ 76.1		1554	≥ 63
Vitamin D (25OHD2+25OHD3) (nmol/L)	6357			7416
Tertile 1	3122	< 58.1		3283	< 53.2
Tertile 2	1902	58.1-73.8		2329	53.2-72.9
Tertile 3	1333	≥ 73.8		1804	≥ 72.9
Vitamin E (µmol/L)a	4644			4853
Tertile 1	1737	< 16.25		1868	< 21.97
Tertile 2	1649	16.25-19.59		1621	21.97-29.26
Tertile 3	1258	≥ 19.59		1364	≥ 29.26
Serum total folate (nmol/L)	6559			7828
Tertile 1	2594	< 28.3		2813	< 22
Tertile 2	2153	28.3-42.1		2704	22-34.7
Tertile 3	1812	≥ 42.1		2311	≥ 34.7
RBC folate (nmol/L)	6605			7836
Tertile 1	2797	< 550.4		2801	< 559.5
Tertile 2	2056	550.4-795		2565	559.5-853.9
Tertile 3	1752	≥ 795		2470	≥ 853.9
Vitamin B12 (pmol/L)a	4759			4850
Tertile 1	1586	< 375.64		1544	< 286.34
Tertile 2	1499	375.64-519.55		1624	286.34-400
Tertile 3	1674	≥ 519.55		1682	≥ 400
Methylmalonic acid (nmol/L)b	2301			2241
Tertile 1	1010	< 101		862	< 108
Tertile 2	718	101-136		734	108-148
Tertile 3	573	≥ 136		645	≥ 148
Iodine (µg/L)c	3641			4623
Tertile 1	1309	< 143.1		1431	< 100
Tertile 2	1273	143.1-293		1658	100-204.9
Tertile 3	1059	≥ 293		1534	≥ 204.9
Ferritin (µg/L)d	1944			2545
Tertile 1	618	< 22		875	< 28
Tertile 2	669	22-40		850	28-58
Tertile 3	657	≥ 40		820	≥ 58
Transferrin saturation (%)e	1539			1999
Tertile 1	534	< 15.9		683	< 17.4
Tertile 2	531	15.9-25.3		667	17.4-25.8
Tertile 3	474	≥ 25.3		649	≥ 25.8
Serum transferrin receptor (mg/L)d	1927			2523
Tertile 1	468	< 3		721	< 2.9
Tertile 2	654	3-3.8		828	2.9-3.8
Tertile 3	805	≥ 3.8		974	≥ 3.8
Total body iron (mg/kg)d,f	1925			2517
Tertile 1	671	< 3.47		924	< 4.54
Tertile 2	626	3.47-5.8		821	4.54-7.5
Tertile 3	628	≥ 5.8		772	≥ 7.5
4-pyridoxic acid (nmol/L)g	4179			5504
Tertile 1	1769	< 16		2143	< 18.6
Tertile 2	1330	16-26.2		1841	18.6-35.3
Tertile 3	1080	≥ 26.2		1520	≥ 35.3
Pyridoxal 5'-phosphate (nmol/L)h	4177			5508
Tertile 1	1600	< 44.5		1940	< 35.7
Tertile 2	1439	44.5-71.8		1921	35.7-69.2
Tertile 3	1138	≥ 71.8		1647	≥ 69.2
kg, kilogram; L, liter; mg, milligram; nmol, nanomole; PLP, pyridoxal 5’-phosphate; pmol, picomole; RBC, red blood cell; SF, serum ferritin; sTfR, serum transferrin receptor; TBI, total body iron; µg, microgram; µmol, micromole.
a Data only available between 2003-2006.
b Data only available between 2003-2004.
c Between 2003-2006, only performed on 1/3 subsample of total participants invited to mobile examination center examination.
d Data only available for females 12 to 49 years.
e Data only available for females 12 to 59 years between 2003-2006.
f TBI = -(log10(((sTfR*1.5+0.35)*1000)/SF)- 2.8229)/0.1207.
g Data only available between 2005-2008.
h Data from 2005-2008. Methods used to measure PLP in 2003-04 are not directly comparable. Cautioned by National Center for Health Statistics not to combine 2003-04 with 2005-08 data.
