# Supplementary material for: Lower Intakes of Key Nutrients Are Associated with More School and Workplace Absenteeism in US Children and Adults: A Cross-Sectional Study of NHANES 2003–2008
Source: Nutrients. 2023 Oct 13;15(20):4356. doi: 10.3390/nu15204356 (PMC10609412; doi:10.3390/nu15204356)
Supplement: Supplementary file 1 [file nutrients-15-04356-s001.zip › Table S5_Absenteeism and Biomarkers_Children.xlsx]

## Sheet: Sheet1
Supplementary Table 5: School Absenteeism and Nutrient Adequacy as Evaluated by Biomarker Levels - Adjusted Modelsa
		IRR				Average annual number of schooldays absent due to health reasons			Additional absent schooldays compared to reference category
Biomarker categories (clinical cutpoints or tertiles)	N	Mean	SE	p-value		Mean	SE		Mean	SE	p-value
Vitamin A (µmol/L)b	4163
< 1.27 (Tertile 1)	1489	0.95	0.08	0.53		3.71	0.26		-0.21	0.33	0.52
1.27-1.58 (Tertile 2)	1417	0.99	0.08	0.94		3.9	0.23		-0.02	0.31	0.94
≥ 1.58 (Tertile 3)	1257	Reference				3.92	0.18		Reference
Vitamin C (µmol/L)b	4212
≤ 23	200	0.92	0.11	0.52		3.53	0.38		-0.3	0.45	0.51
> 23	4012	Reference				3.83	0.16		Reference
Vitamin D (25OHD2+25OHD3) (nmol/L)	5655
< 50	1897	1.03	0.1	0.73		3.89	0.3		0.12	0.36	0.73
50-74	2647	1.01	0.06	0.82		3.82	0.14		0.05	0.23	0.82
75-250	1111	Reference				3.77	0.2		Reference
Vitamin E (µmol/L)b	4163
< 14	599	1.14	0.1	0.16		4.32	0.38		0.54	0.39	0.17
≥ 14	3564	Reference				3.78	0.15		Reference
Serum total folate (nmol/L)	5818
< 28.3 (Tertile 1)	2268	1.16	0.09	0.05		4.01	0.2		0.57	0.28	0.04
28.3-42.1 (Tertile 2)	1932	1.16	0.09	0.07		3.99	0.2		0.55	0.3	0.07
≥ 42.1 (Tertile 3)	1618	Reference				3.44	0.18		Reference
RBC folate (nmol/L)	5858
< 305	131	1.16	0.24	0.48		4.42	0.89		0.61	0.9	0.5
305 - <340	142	0.99	0.1	0.93		3.77	0.38		-0.03	0.39	0.93
≥ 340	5585	Reference				3.8	0.11		Reference
Vitamin B12 (pmol/L)b	4264
< 375.64 (Tertile 1)	1404	1.29	0.12	0.01		4.21	0.3		0.94	0.37	0.01
375.64-519.55 (Tertile 2)	1358	1.2	0.09	0.02		3.92	0.22		0.65	0.28	0.02
≥ 519.55 (Tertile 3)	1502	Reference				3.27	0.18		Reference
Methylmalonic acid (nmol/L)c	2055
< 101 (Tertile 1)	904	Reference				3.61	0.34		Reference
101-136 (Tertile 2)	640	1	0.11	0.97		3.59	0.29		-0.02	0.41	0.97
≥ 136 (Tertile 3)	511	1.21	0.18	0.23		4.36	0.45		0.75	0.6	0.21
Joint vitamin B12 (pmol/L) & MMA (nmol/L)c	2042
Deficient (B12 < 148 & MMA > 271) & potentially deficient (B12 < 148 & MMA ≤ 271 or B12 ≥ 148 & MMA > 271)	43	1.34j	0.35	0.29		5.12	1.25		1.3	1.32	0.33
Adequate/normal (B12 ≥ 148 & MMA ≤ 271)	1999	Reference				3.83	0.23		Reference
Iodine (µg/L)d	3170
< 100	660	0.95	0.06	0.46		3.38	0.21		-0.16	0.22	0.45
100 - 299	1601	Reference				3.54	0.14		Reference
≥ 300	909	1.05	0.07	0.47		3.73	0.25		0.19	0.27	0.47
Serum transferrin receptor (mg/L)e	1700
≤ 5.33	1563	Reference				4.37	0.21		Reference
> 5.33	137	0.84	0.13	0.27		3.67	0.5		-0.52	0.45	0.24
Transferrin saturation (%)f	1370
< 16	485	0.98	0.07	0.79		4.23	0.29		-0.07	0.26	0.79
16-60	885	Reference				4.31	0.26		Reference
Ferritin (SF) (µg/L)e	1705
< 15	278	1.36	0.17	0.02		5.57	0.6		1.13	0.52	0.03
15 - 150	1427	Reference				4.1	0.21		Reference
Total body iron (mg/kg)e,g	1698
≤ 0	173	1.04	0.15	0.78		4.49	0.57		0.13	0.47	0.78
> 0	1525	Reference				4.32	0.21		Reference
Pyridoxal 5'-phosphate (nmol/L)h	3690
< 20	98	1.28	0.35	0.37		4.83	1.26		1.03	1.28	0.42
≥ 20	3592	Reference				3.77	0.13		Reference
4-pyridoxic acid (nmol/L)i	3691
< 44.5 (Tertile 1)	1537	1	0.11	0.97		3.68	0.24		-0.02	0.41	0.97
44.5-71.8 (Tertile 2)	1184	1.08	0.13	0.55		3.98	0.28		0.29	0.47	0.54
≥ 71.8 (Tertile 3)	970	Reference				3.7	0.26		Reference
BMI, body mass index; HH, head of household; IRR, incidence rate ratio; kg, kilogram; L, liter; mg, milligram; MMA, methylmalonic acid; nmol, nanomole; PLP, pyridoxal 5’-phosphate; pmol, picomole; RBC, red blood cell; SE, standard error; SF, serum ferritin; sTfR, serum transferrin receptor; TBI, total body iron; µg, microgram; µmol, micromole.
a Adjusted for BMI category, age, gender, race/ethnicity category, household income, HH education, HH marital status, and dietary supplement use.
b Data only available between 2003-2006.
c Data only available between 2003-2004.
d Between 2003-2006, only performed on 1/3 subsample of total participants invited to mobile examination center examination.
e Data only available for females 12 to 49 years.
f Data only available for females 12 to 59 years between 2003-2006.
g TBI = -(log10(((sTfR*1.5+0.35)*1000)/SF)- 2.8229)/0.1207.
h Data from 2005-2008. Methods used to measure PLP in 2003-04 are not directly comparable. Cautioned by National Center for Health Statistics not to combine 2003-04 with 2005-08 data.
i Data only available between 2005-2008.
j Indicates an estimate that may be less statistically reliable than estimates not flagged due to small sample size and/or large relative standard error.
