# Supplementary material for: Lower Intakes of Key Nutrients Are Associated with More School and Workplace Absenteeism in US Children and Adults: A Cross-Sectional Study of NHANES 2003–2008
Source: Nutrients. 2023 Oct 13;15(20):4356. doi: 10.3390/nu15204356 (PMC10609412; doi:10.3390/nu15204356)
Supplement: Supplementary file 1 [file nutrients-15-04356-s001.zip › Table S6_Absenteeism and Biomarkers_Adults.xlsx]

## Sheet: Sheet1
Supplementary Table 6: Work Absenteeism and Nutrient Adequacy as Evaluated by Biomarker Levels - Adjusted Modelsa
		IRR				Average annual number of workdays absent due to health reasons			Additional absent workdays compared to reference category
Biomarker categories (clinical cutpoints or tertiles)	N	Mean	SE	p-value		Mean	SE		Mean	SE	p-value
Vitamin A (µmol/L)b	4307
< 1.76 (Tertile 1)	1578	1.06	0.16	0.69		4.58	0.41		0.26	0.66	0.69
1.76-2.23 (Tertile 2)	1470	1.1	0.15	0.51		4.73	0.5		0.41	0.61	0.5
≥ 2.23 (Tertile 3)	1259	Reference				4.32	0.48		Reference
Vitamin C (µmol/L)b	4312
<11.4	276	1.01	0.15	0.94		4.56	0.51		0.06	0.8	0.94
11.4 - 23	406	1.37	0.32	0.18		6.2	1.03		2.02	1.54	0.19
>23	3630	Reference				4.51	0.48		Reference
Vitamin D (25OHD2+25OHD3) (nmol/L)	6613
< 50	2568	1.19	0.19	0.26		5.3	0.53		1.01	0.88	0.25
50-74	2601	1.01	0.12	0.91		4.5	0.42		0.07	0.64	0.91
75-250	1444	Reference				4.44	0.5		Reference
Vitamin E (µmol/L)b	4307
< 14	86	1.63	0.48	0.11		7.3	2.1		3.38	2.55	0.19
≥ 14	4221	Reference				4.49	0.3		Reference
Serum total folate (nmol/L)	6953
< 10	132	1.2	0.25	0.38		5.55	1.19		1.1	1.35	0.42
≥ 10	6821	Reference				4.62	0.3		Reference
RBC folate (nmol/L)	6955
< 305	183	1.38	0.31	0.15		6.31	1.49		2.05	1.68	0.22
305 - < 340	154	1.14j	0.46	0.75		5.2j	1.98		0.74	2.45	0.76
≥ 340	6618	Reference				4.57	0.3		Reference
Vitamin B12 (pmol/L)b	4299
< 286.34 (Tertile 1)	1397	1.41	0.18	0.01		5.5	0.63		1.6	0.63	0.01
286.34-400 (Tertile 2)	1412	1.19	0.18	0.27		4.62	0.56		0.73	0.66	0.27
≥ 400 (Tertile 3)	1490	Reference				3.89	0.4		Reference
Methylmalonic acid (nmol/L)c	1953
< 108 (Tertile 1)	722	Reference				3.84	0.36		Reference
108-148 (Tertile 2)	655	1.22	0.23	0.31		4.69	0.72		0.85	0.84	0.31
≥ 148 (Tertile 3)	576	1.29	0.25	0.21		4.95	0.78		1.11	0.89	0.21
Joint vitamin B12 (pmol/L) & MMA (nmol/L)c	1946
Deficient (B12 < 148 & MMA > 271) & potentially deficient (B12 < 148 & MMA ≤ 271 or B12 ≥ 148 & MMA > 271)	95	2.32	0.55	0.003		9.78	2.25		6.7	2.59	0.01
Adequate/normal (B12 ≥ 148 & MMA ≤ 271)	1851	Reference				4.22	0.35		Reference
Iodine (µg/L)d	4122
< 100	1272	1.02	0.13	0.87		4.36	0.45		0.1	0.61	0.87
100 - 299	2119	Reference				4.28	0.33		Reference
≥ 300	731	1.36	0.32	0.2		5.83	1.4		1.73	1.52	0.26
Serum transferrin receptor (mg/L)e	2213
≤ 5.33	1962	Reference				4.82	0.42		Reference
> 5.33	251	0.79	0.19	0.32		3.79	0.84		-1.02	0.93	0.27
Transferrin saturation (%)f	1745
< 16	511	1.29	0.23	0.16		6	0.83		1.35	0.96	0.16
16-60	1234	Reference				4.63	0.56		Reference
Ferritin (SF) (µg/L)e	2093
< 15	335	0.59	0.13	0.02		2.97	0.57		-1.99	0.72	0.01
15 - 150	1758	Reference				4.99	0.44		Reference
Total body iron (mg/kg)e,g	2207
≤ 0	254	0.66	0.17	0.11		3.21	0.75		-1.66	0.87	0.06
> 0	1953	Reference				4.89	0.42		Reference
Pyridoxal 5'-phosphate (nmol/L)h	4927
< 20	487	1.44	0.29	0.09		6.3	1.23		2.16	1.42	0.13
≥ 20	4440	Reference				4.39	0.37		Reference
4-pyridoxic acid (nmol/L)i	4923
< 35.7 (Tertile 1)	1862	1.1	0.19	0.57		5.27	0.73		0.5	0.89	0.57
35.7-69.2 (Tertile 2)	1639	0.77	0.09	0.03		3.66	0.32		-1.11	0.52	0.03
≥ 69.2 (Tertile 3)	1422	Reference				4.77	0.54		Reference
BMI, body mass index; HH, head of household; IRR, incidence rate ratio; kg, kilogram; L, liter; mg, milligram; MMA, methylmalonic acid; nmol, nanomole; PLP, pyridoxal 5’-phosphate; pmol, picomole; RBC, red blood cell; SE, standard error; SF, serum ferritin; sTfR, serum transferrin receptor; TBI, total body iron; µg, microgram; µmol, micromole.
a Adjusted for BMI category, age, gender, race/ethnicity category, household income, HH education, HH marital status, and dietary supplement use.
b Data only available between 2003-2006.
c Data only available between 2003-2004.
d Between 2003-2006, only performed on 1/3 subsample of total participants invited to mobile examination center examination.
e Data only available for females 12 to 49 years.
f Data only available for females 12 to 59 years between 2003-2006.
g TBI = -(log10(((sTfR*1.5+0.35)*1000)/SF)- 2.8229)/0.1207.
h Data from 2005-2008. Methods used to measure PLP in 2003-04 are not directly comparable. Cautioned by National Center for Health Statistics not to combine 2003-04 with 2005-08 data.
i Data only available between 2005-2008.
j Indicates an estimate that may be less statistically reliable than estimates not flagged due to small sample size and/or large relative standard error.
